# Supplementary material for: Robust, fiducial-free drift correction for super-resolution imaging
Source: Sci Rep. 2021 Dec 8;11:23672. doi: 10.1038/s41598-021-02850-7 (PMC8655078; doi:10.1038/s41598-021-02850-7)
Supplement: Supplementary file 2 — Supplementary Software. [file 41598_2021_2850_MOESM2_ESM.zip]

Archive with 37 entries (32 files):
- SupplementarySoftware/
- SupplementarySoftware/Sim2D3D.m
- SupplementarySoftware/DNA_PAINT.m
- SupplementarySoftware/README.txt
- SupplementarySoftware/LICENSE.txt
- SupplementarySoftware/@SMA_DriftCorrect/
- SupplementarySoftware/@SMA_DriftCorrect/makeSRIm.m
- SupplementarySoftware/@SMA_DriftCorrect/SMA_DriftCorrect.m
- SupplementarySoftware/@SMA_DriftCorrect/driftCorrectKNN.m
- SupplementarySoftware/@SMA_DriftCorrect/calcDCRMSE.m
- SupplementarySoftware/@SMA_DriftCorrect/plotDriftCorrection.m
- SupplementarySoftware/@SMA_DriftCorrect/histogramImage.m
- SupplementarySoftware/@MIC_Reg3DTrans/
- SupplementarySoftware/@MIC_Reg3DTrans/gui.m
- SupplementarySoftware/@MIC_Reg3DTrans/findStackOffset.m
- SupplementarySoftware/@MIC_Reg3DTrans/MIC_Abstract.m
- SupplementarySoftware/@MIC_Reg3DTrans/MIC_Reg3DTrans.m
- SupplementarySoftware/ExpectedRESULTS/
- SupplementarySoftware/ExpectedRESULTS/DNA-PAINT_DriftImage.png
- SupplementarySoftware/ExpectedRESULTS/2Dsim_DC.png
- SupplementarySoftware/ExpectedRESULTS/3Dsim_DC.png
- SupplementarySoftware/ExpectedRESULTS/2Dsim_correctedDriftImage.png
- SupplementarySoftware/ExpectedRESULTS/3Dsim_correctedDriftImage.png
- SupplementarySoftware/ExpectedRESULTS/DNA-PAINT_DC.png
- SupplementarySoftware/ExpectedRESULTS/3Dsim_DriftImage.png
- SupplementarySoftware/ExpectedRESULTS/3Dsim_TrueImage.png
- SupplementarySoftware/ExpectedRESULTS/Reg3DTrans_Corr.png
- SupplementarySoftware/ExpectedRESULTS/2Dsim_DriftImage.png
- SupplementarySoftware/ExpectedRESULTS/Reg3DTrans_Stacks.png
- SupplementarySoftware/ExpectedRESULTS/2Dsim_TrueImage.png
- SupplementarySoftware/ExpectedRESULTS/DNA-PAINT_correctedDriftImage.png
- SupplementarySoftware/brightfieldRegistrationExample.m
- SupplementarySoftware/DATA/
- SupplementarySoftware/DATA/Sim3D.mat
- SupplementarySoftware/DATA/DNA-PAINT.mat
- SupplementarySoftware/DATA/ExampleImageStacks.mat
- SupplementarySoftware/DATA/Sim2D.mat
