# Supplementary material for: Robust, fiducial-free drift correction for super-resolution imaging
Source: Sci Rep. 2021 Dec 8;11:23672. doi: 10.1038/s41598-021-02850-7 (PMC8655078; doi:10.1038/s41598-021-02850-7)
Supplement: Supplementary file 2 — Supplementary Software. [file 41598_2021_2850_MOESM2_ESM.zip › SupplementarySoftware/Sim2D3D.m]

function [SMD2, SMD3, Statistics2, Statistics3] = Sim2D3D(saves)
% Synthetic data is created by smlmData.m, which then has drift imposed upon
% it.  This data is then drift corrected by driftCorrectKNN, producing an SMD
% structure that has DriftX, DriftY (and DriftZ in 3D) added.
%
% INPUTS:
%   saves         [OPTIONAL] if true, save results which can then be retrieved
%                 when mode is false or not supplied
%
% OUTPUTS:
%   SMD2, SMD3    data structures for 2D or 3D examples with the following
%                 fields:
%       X:            x coordinates (Nx1) where N is total number of points
%       Y:            y coordinates (Nx1)
%       Z:            z coordinates (Nx1)
%       DatasetNum:   dataset number from which localization originates (Nx1)
%       FrameNum:     frame   number from which localization originates (Nx1)
%       Nframes:      number of frames in each dataset
%       Ndatasets:    number of datasets
%       DriftX:       found x drift per frame (Nframes x Ndatasets)
%       DriftY:       found y drift per frame (Nframes x Ndatasets)
%       DriftZ:       found z drift per frame (Nframes x Ndatasets)
%   Statistics2:  statistical information about the algorithm performance
%   Statistics3   including various input parameters (2D or 3D)
%
%   NOTE: SMD2/3.DriftX/Y/Z are the drift corrections defined such that
%         drifted coordinates - drift correction = drift corrected coordinates
%
% REQUIRES:
%   Statistics Toolbox

% Created by:
%   Farzin Farzam (Keith Lidke Lab 2017) [adapted from driftCorrect2D_unitTest]
%   Michael Wester (Lidke Lab 2017/2018)

%close all

if ~exist('saves', 'var')
   saves = false;
end
data_dir = 'DATA';
save_dir = 'RESULTS';
if saves
   if ~isfolder(data_dir)
      mkdir(data_dir);
   end
end
if ~isfolder(save_dir)
   mkdir(save_dir);
end

% -----------------------------------------------------------------------------
% 2D star

PixelSizeZUnit = 0.1; % um
P2nm = PixelSizeZUnit * 1000;

if saves
   shape = 'star';    % pattern type
   yn = 'No';         % smlmData compute drift?
   rho = 10;          % fluorophore density (fluorphore/pixel)
   XYSize = 64;       % linear size of image (pixels)
   n_frames = 1000;   % number of frames
   PpFX = 0.004;      % x drift (pixels per frame)
   PpFY = 0.007;      % y drift (pixels per frame)
   FpD = 100;         % number of frames per dataset
   K_on =  0.0005;    % off to on rate (1/frames)

   [Data, SMDsim] = SMA_Sim.smlmData(shape, yn, 1, K_on, 1, 2000, rho, ...
                                     1.3, 15, XYSize, n_frames, 'Equib');
   n_particles = numel(SMDsim.X);
   SMD.XSize = XYSize;
   SMD.YSize = XYSize;
   SMD.X_SE = zeros(n_particles, 1);
   SMD.Y_SE = zeros(n_particles, 1);
   SMD.Bg = 20*rand(n_particles, 1);
   X = single(SMDsim.X);
   Y = single(SMDsim.Y);
   Photons  = SMDsim.Photons;
   FrameNum = SMDsim.FrameNum;
   DatasetNum = ones(size(SMDsim.FrameNum));
   for i = 1 : numel(DatasetNum)
      DatasetNum(i) = (FrameNum(i) - 1 - mod(FrameNum(i) - 1, FpD)) / FpD + 1;
      FrameNum(i)   = mod(FrameNum(i) - 1, FpD) + 1;
   end

   % Re-organize so X and Y are the first inputs.
   SMDin.XSize = XYSize;
   SMDin.YSize = XYSize;
   SMDin.X = X;
   SMDin.Y = Y;
   SMDin.DatasetNum = DatasetNum;
   SMDin.FrameNum   = FrameNum;
   SMDin.Ndatasets = n_frames / FpD;
   SMDin.Nframes   = n_frames / SMDin.Ndatasets;
   SMDin.Photons = Photons;
   SMDin.X_SE = SMD.X_SE;
   SMDin.Y_SE = SMD.Y_SE;
   SMDin.Bg = SMD.Bg;
   SMDin.PixelSizeZUnit = PixelSizeZUnit;
   SimParams.rho = rho;
   SimParams.n_frames = n_frames;
   SimParams.FpD = FpD;
   SimParams.yn = 'No';         % smlmData compute drift?
   SimParams.PpFX = 0.004;      % x drift (pixels per frame)
   SimParams.PpFY = 0.007;      % y drift (pixels per frame)
   save(fullfile(data_dir, 'Sim2D'), 'SMDin', 'SimParams');
else
   load(fullfile(data_dir, 'Sim2D'));
end

XYSize   = SMDin.XSize;
rho      = SimParams.rho;
n_frames = SimParams.n_frames;
FpD      = SimParams.FpD;
yn       = SimParams.yn;
PpFX     = SimParams.PpFX;
PpFY     = SimParams.PpFY;

fprintf('2D\n');
fprintf('rho = %d fluorophores/pixel\n', rho);
n_particles = numel(SMDin.X);
fprintf('Number of emitters = %d, per pixel = %f, per dataset = %f\n', ...
        n_particles, n_particles / XYSize^2, n_particles / (n_frames / FpD));
[n_emitters, n_blinks, n_local, n_datasets] = ...
   blinks(n_particles, SMDin.X, SMDin.Y, SMDin.Y, ...
          SMDin.FrameNum, SMDin.DatasetNum);
fprintf( ...
   '# of emitters = %d, blinks = %d, localizations = %d, datasets = %d\n', ...
   n_emitters, n_blinks, n_local, n_datasets);

sz = 5;
figure();
hold on
scatter(SMDin.X * P2nm, SMDin.Y * P2nm, sz);
xlabel('x (nm)');
ylabel('y (nm)');
title('true image');
hold off
saveas(gcf, fullfile(save_dir, '2Dsim_TrueImage'), 'png');

X_True = single(SMDin.X);
Y_True = single(SMDin.Y);
if strcmp(yn, 'No')
   % Creating drift per frame: fast way!
   frame_num = SMDin.Nframes*(SMDin.DatasetNum - 1) + SMDin.FrameNum - 1;
   SMDin.X = SMDin.X + frame_num*PpFX;
   SMDin.Y = SMDin.Y + frame_num*PpFY;
   % Boundary condtions.
   for i = 1 : numel(SMDin.X)
      if SMDin.X(i) >= XYSize;
%        SMDin.X(i) = XYSize;
      end
      if SMDin.Y(i) >= XYSize;
%        SMDin.Y(i) = XYSize;
      end
   end
end

sz = 5;
figure();
%hold on
scatter(SMDin.X * P2nm, SMDin.Y * P2nm, sz);
xlabel('x (nm)');
ylabel('y (nm)');
title('drift image');
hold off
saveas(gcf, fullfile(save_dir, '2Dsim_DriftImage'), 'png');

DriftParams.PDegree      = 1;
DriftParams.TolFun_intra = 1e-2;
DriftParams.TolX_intra   = 1e-4;
DriftParams.TolFun_inter = 1e-2;
DriftParams.TolX_inter   = 1e-4;
DriftParams.Init_inter   = SMDin.Nframes;
%DriftParams.Init_inter   = 0;

clear SMD
[SMD, Statistics] = SMA_DriftCorrect.driftCorrectKNN(SMDin, DriftParams);
%Statistics

% Remove any NaNs.
nans = find(isnan(SMDin.X) | isnan(SMDin.Y) | isnan(SMD.X) | isnan(SMD.Y));
n_nans = numel(nans);
if n_nans > 0
   fprintf('%d NaNs removed!\n', n_nans);
   SMDin.X(nans) = [];
   SMDin.Y(nans) = [];
   SMD.X(nans) = [];
   SMD.Y(nans) = [];
   X_True(nans) = [];
   X_Yrue(nans) = [];
end

% Consistency checks.  These should be 0 to a few hundred if all is correct.
%
% SMDin.X/Y, SMD.X/Y are the drifted/drift corrected coordinates, respectively.
% SMD.DriftX/Y are the drift corrections defined such that
%    drifted coordinates - drift correction = drift corrected coordinates
N = numel(SMD.X);
X_inDC = zeros(N, 1, 'single');
Y_inDC = zeros(N, 1, 'single');
X_unDC = zeros(N, 1, 'single');
Y_unDC = zeros(N, 1, 'single');
for k = 1:N
   i = SMD.FrameNum(k);
   j = SMD.DatasetNum(k);
   X_inDC(k) = SMDin.X(k) - SMD.DriftX(i, j);
   Y_inDC(k) = SMDin.Y(k) - SMD.DriftY(i, j);
   X_unDC(k) = SMD.X(k) + SMD.DriftX(i, j);
   Y_unDC(k) = SMD.Y(k) + SMD.DriftY(i, j);
end
% consistency_un =
%    drifted coordinates - (drift corrected coordinates + drift correction)
% consistency_in =
%    drifted corrected coordinates - (drifted coordinates - drift correction)
consistency_un = sum(abs(SMDin.X - X_unDC) + abs(SMDin.Y - Y_unDC));
consistency_in = sum(abs(SMD.X - X_inDC) + abs(SMD.Y - Y_inDC));
fprintf( ...
   'Consistency checks between total input and found coordinates/drifts:\n');
fprintf('   SMDin.X/Y - (SMD.X/Y + SMD.DriftX/Y) = %f nm\n', ...
        consistency_un * P2nm);
fprintf('   SMD.X/Y - (SMDin.X/Y - SMD.DriftX/Y) = %f nm\n', ...
        consistency_in * P2nm);

sz = 5;
figure();
hold on
scatter(SMD.X * P2nm, SMD.Y * P2nm, sz);
xlabel('x (nm)');
ylabel('y (nm)');
title('corrected drift image');
hold off
saveas(gcf, fullfile(save_dir, '2Dsim_correctedDriftImage'), 'png');

% Plot the drift correction as a function of time.
DC_fig = SMA_DriftCorrect.plotDriftCorrection(SMD, DriftParams);
figure(DC_fig);
saveas(gcf, fullfile(save_dir, '2Dsim_DC'), 'png');

% Compute absolute drift in pixels per frame.
x_drift_true = PpFX .* (1 : n_frames);
y_drift_true = PpFY .* (1 : n_frames);

% Compute the RMSE between the pre-drift data and the drift corrected
% post-drift data.
[dist1, rmse1, dist2, rmse2, ~] = ...
   SMA_DriftCorrect.calcDCRMSE(SMD, X_True, Y_True, [], ...
                               x_drift_true, y_drift_true, []);
fprintf('average distance between true and DC locations = %f nm\n', dist1);
fprintf('RMSE1            between true and DC locations = %f nm\n', rmse1);
fprintf('average distance between true and DC curves    = %f nm\n', dist2);
fprintf('RMSE2            between true and DC curves    = %f nm\n', rmse2);

% Compare computed vs. true drift.
x_drift = mean(SMD.DriftX(:) ./ (1 : n_frames)');
y_drift = mean(SMD.DriftY(:) ./ (1 : n_frames)');
%fprintf('average x-drift per frame = %f px (true = %f px)\n', x_drift, PpFX);
%fprintf('average y-drift per frame = %f px (true = %f px)\n', y_drift, PpFY);
fprintf('average x-drift per frame = %f nm (true = %f nm)\n', ...
        x_drift * P2nm, PpFX * P2nm);
fprintf('average y-drift per frame = %f nm (true = %f nm)\n', ...
        y_drift * P2nm, PpFY * P2nm);

SMD2 = SMD;
Statistics2.Sim_rho = rho;
Statistics2.N_particles = n_particles;
Statistics2.N_particles_per_pixel   = n_particles / XYSize^2;
Statistics2.N_particles_per_dataset = n_particles / (n_frames / FpD);
Statistics2.N_NaNs = n_nans;
Statistics2.Consistency_un = consistency_un;
Statistics2.Consistency_in = consistency_in;
Statistics2.Dist1 = dist1;
Statistics2.RMSE1 = rmse1;
Statistics2.Dist2 = dist2;
Statistics2.RMSE2 = rmse2;
Statistics2.DriftX_mean = x_drift;
Statistics2.DriftY_mean = y_drift;
Statistics2.DriftX_True = PpFX;
Statistics2.DriftY_True = PpFY;

% -----------------------------------------------------------------------------
% 3D spiral

if saves
   shape = 'star';    % pattern type
   yn = 'No';         % smlmData compute drift?
   rho = 10;          % fluorophore density (fluorphore/pixel)
   XYSize = 64;       % linear size of image (pixels)
   n_frames = 1000;   % number of frames
   PpFX = 0.004;      % x drift (pixels per frame)
   PpFY = 0.007;      % y drift (pixels per frame)
   PpFZ = 0.010;      % z drift (pixels per frame)
   FpD = 100;         % number of frames per dataset

   % generating PSF-array
   XYSamPerPix = 6;
   ZSamPerUnit = 10;
   %Create the Sampled PSF using SMA_PSF.scalarPSFZernike
   PSFStruct=SMA_PSF.createPSFStruct();
   PSFStruct.ZC_Phase(6)=1; %Astigmatism
   PSFStruct.PixelSize=.12/XYSamPerPix; %micron from RB setup
   PSFStruct.Z=(-0.7:1/ZSamPerUnit:0.7);
   PSFStruct.SZ = 64*XYSamPerPix;
   PSFStruct.OSZ = 128*XYSamPerPix;
   [PSF,PSFStruct_Out]=SMA_PSF.scalarPSFZernike(PSFStruct);
   PSF = gather(PSF/sum(PSF(:)));
   clear PSFStruct
   % simulate 3D data
   PSF_struct.PSF = PSF;
   PSF_struct.XYSamPerPix = XYSamPerPix;
   PSF_struct.ZSamPerUnit = ZSamPerUnit;

   [Data, SMDsim] = SMA_Sim.smlmData(shape, yn ,1, 0.0005, 1, 2000, rho, ...
                                     PSF_struct, 15, XYSize, n_frames,   ...
                                     'Equib');
   n_particles = numel(SMDsim.X);
   SMD.XSize = XYSize;
   SMD.YSize = XYSize;
   SMD.X_SE = zeros(n_particles, 1);
   SMD.Y_SE = zeros(n_particles, 1);
   SMD.Z_SE = zeros(n_particles, 1);
   SMD.Bg = 20*rand(n_particles, 1);
   X = single(SMDsim.X);   % pixels
   Y = single(SMDsim.Y);   % pixels
   Z = single(SMDsim.Z);   % um
   Photons  = SMDsim.Photons;
   FrameNum = SMDsim.FrameNum;
   DatasetNum = ones(size(SMDsim.FrameNum));
   for i = 1 : numel(DatasetNum)
      DatasetNum(i) = (FrameNum(i) - 1 - mod(FrameNum(i) - 1, FpD)) / FpD + 1;
      FrameNum(i)   = mod(FrameNum(i) - 1, FpD) + 1;
   end

   %re-organize so X and Y are the first inputs
   SMDin.XSize = XYSize;
   SMDin.YSize = XYSize;
   SMDin.PixelSizeZUnit = 0.1; % um per pixel
   SMDin.X = X;
   SMDin.Y = Y;
   SMDin.Z = Z;
   SMDin.DatasetNum = DatasetNum;
   SMDin.FrameNum   = FrameNum;
   SMDin.Ndatasets = n_frames / FpD;
   SMDin.Nframes   = n_frames / SMDin.Ndatasets;
   SMDin.Photons = Photons;
   SMDin.X_SE = SMD.X_SE;
   SMDin.Y_SE = SMD.Y_SE;
   SMDin.Z_SE = SMD.Z_SE;
   SMDin.Bg = SMD.Bg;
   SimParams.rho = rho;
   SimParams.n_frames = n_frames;
   SimParams.FpD = FpD;
   SimParams.yn = 'No';         % smlmData compute drift?
   SimParams.PpFX = 0.004;      % x drift (pixels per frame)
   SimParams.PpFY = 0.007;      % y drift (pixels per frame)
   SimParams.PpFZ = 0.010;      % z drift (pixels per frame)
   save(fullfile(data_dir, 'Sim3D'), 'SMDin', 'SimParams');
else
   load(fullfile(data_dir, 'Sim3D'));
end

XYSize   = SMDin.XSize;
rho      = SimParams.rho;
n_frames = SimParams.n_frames;
FpD      = SimParams.FpD;
yn       = SimParams.yn;
PpFX     = SimParams.PpFX;
PpFY     = SimParams.PpFY;
PpFZ     = SimParams.PpFZ;

fprintf('\n3D\n');
fprintf('rho = %d fluorophores/pixel\n', rho);
n_particles = numel(SMDin.X);
fprintf('Number of particles = %d, per pixel = %f, per dataset = %f\n', ...
        n_particles, n_particles / XYSize^2, n_particles / (n_frames / FpD));
[n_emitters, n_blinks, n_local, n_datasets] = ...
   blinks(n_particles, SMDin.X, SMDin.Y, SMDin.Z, ...
          SMDin.FrameNum, SMDin.DatasetNum);
fprintf( ...
   '# of emitters = %d, blinks = %d, localizations = %d, datasets = %d\n', ...
   n_emitters, n_blinks, n_local, n_datasets);

figure();
hold on
cm = colormap(jet);
n_cm = size(cm, 1);
sz = 5;
% Linear color scale.
min_Z = min(SMDin.Z);
max_Z = max(SMDin.Z);
indx = max(1, ceil((n_cm - 1) * (SMDin.Z - min_Z) / (max_Z - min_Z) + 1));
scatter3(SMDin.X * P2nm, SMDin.Y * P2nm, SMDin.Z * 1000, sz, indx);
zlim([-6 * P2nm, 6 * P2nm]);
xlabel('x (pixels)');
ylabel('y (pixels)');
zlabel('z (pixels)');
title('true image');
view([-66, 12])
hold off
saveas(gcf, fullfile(save_dir, '3Dsim_TrueImage'), 'png');

X_True = single(SMDin.X);
Y_True = single(SMDin.Y);
Z_True = single(SMDin.Z);
if strcmp(yn, 'No')
   %creating drift per frame: fast way!
   frame_num = SMDin.Nframes*(SMDin.DatasetNum - 1) + SMDin.FrameNum - 1;
   SMDin.X = SMDin.X + frame_num*PpFX;
   SMDin.Y = SMDin.Y + frame_num*PpFY;
   SMDin.Z = SMDin.Z + frame_num*PpFZ*SMDin.PixelSizeZUnit;
   %adjusts the correct xsz and ysz in driftcorrect2D
   for i = 1 : numel(SMDin.X)
      if SMDin.X(i) >= XYSize;
%        SMDin.X(i) = XYSize;
      end
      if SMDin.Y(i) >= XYSize;
%        SMDin.Y(i) = XYSize;
      end
   end
end

figure();
hold on
cm = colormap(jet);
n_cm = size(cm, 1);
sz = 5;
min_Z = min(SMDin.Z);
max_Z = max(SMDin.Z);
indx = max(1, ceil((n_cm - 1) * (SMDin.Z - min_Z) / (max_Z - min_Z) + 1));
scatter3(SMDin.X * P2nm, SMDin.Y * P2nm, SMDin.Z * 1000, sz, indx);
xlabel('x (nm)');
ylabel('y (nm)');
zlabel('z (nm)');
title('drift image');
view([-66, 12])
hold off
saveas(gcf, fullfile(save_dir, '3Dsim_DriftImage'), 'png');

DriftParams.PixelSizeZUnit = SMDin.PixelSizeZUnit;
DriftParams.PDegree        = 1;
DriftParams.TolFun_intra   = 1e-2;
DriftParams.TolX_intra     = 1e-4;
DriftParams.TolFun_inter   = 1e-2;
DriftParams.TolX_inter     = 1e-4;
DriftParams.Init_inter     = SMDin.Nframes;

clear SMD
[SMD, Statistics] = SMA_DriftCorrect.driftCorrectKNN(SMDin, DriftParams);

figure();
hold on
cm = colormap(jet);
n_cm = size(cm, 1);
sz = 5;
min_Z = min(SMD.Z);
max_Z = max(SMD.Z);
indx = max(1, ceil((n_cm - 1) * (SMD.Z - min_Z) / (max_Z - min_Z) + 1));
scatter3(SMD.X * P2nm, SMD.Y * P2nm, SMD.Z * 1000, sz, indx);
xlabel('x (nm)');
ylabel('y (nm)');
zlabel('z (nm)');
title('corrected drift image');
view([-66, 12])
hold off
saveas(gcf, fullfile(save_dir, '3Dsim_correctedDriftImage'), 'png');

% Remove any NaNs.
nans = find(isnan(SMDin.X) | isnan(SMDin.Y) | isnan(SMD.X) | isnan(SMD.Y));
n_nans = numel(nans);
if n_nans > 0
   fprintf('%d NaNs removed!\n', n_nans);
   SMDin.X(nans) = [];
   SMDin.Y(nans) = [];
   SMDin.Z(nans) = [];
   SMD.X(nans) = [];
   SMD.Y(nans) = [];
   SMD.Z(nans) = [];
   X_True(nans) = [];
   Y_True(nans) = [];
   Z_True(nans) = [];
end

% Consistency checks.  These should be 0 to a few hundred if all is correct.
N = numel(SMD.X);
X_inDC = zeros(N, 1, 'single');
Y_inDC = zeros(N, 1, 'single');
Z_inDC = zeros(N, 1, 'single');
X_unDC = zeros(N, 1, 'single');
Y_unDC = zeros(N, 1, 'single');
Z_unDC = zeros(N, 1, 'single');
for k = 1:N
   i = SMD.FrameNum(k);
   j = SMD.DatasetNum(k);
   X_inDC(k) = SMDin.X(k) - SMD.DriftX(i, j);
   Y_inDC(k) = SMDin.Y(k) - SMD.DriftY(i, j);
   Z_inDC(k) = SMDin.Z(k) - SMD.DriftZ(i, j);
   X_unDC(k) = SMD.X(k) + SMD.DriftX(i, j);
   Y_unDC(k) = SMD.Y(k) + SMD.DriftY(i, j);
   Z_unDC(k) = SMD.Z(k) + SMD.DriftZ(i, j);
end
consistency_un = sum(abs(SMDin.X - X_unDC) + abs(SMDin.Y - Y_unDC) + ...
                     abs(SMDin.Z - Z_unDC) / SMDin.PixelSizeZUnit);
consistency_in = sum(abs(SMD.X - X_inDC) + abs(SMD.Y - Y_inDC) + ...
                     abs(SMD.Z - Z_inDC) / SMD.PixelSizeZUnit);
fprintf( ...
   'Consistency checks between total input and found coordinates/drifts:\n');
fprintf('   SMDin.X/Y/Z - (SMD.X/Y/Z + SMD.DriftX/Y/Z) = %f nm\n', ...
        consistency_un * P2nm);
fprintf('   SMD.X/Y/Z - (SMDin.X/Y/Z - SMD.DriftX/Y/Z) = %f nm\n', ...
        consistency_in * P2nm);

% Plot the drift correction as a function of time.
DC_fig = SMA_DriftCorrect.plotDriftCorrection(SMD, DriftParams);
figure(DC_fig);
hold on
view([-66, 12])
hold off
saveas(gcf, fullfile(save_dir, '3Dsim_DC'), 'png');

% Compute absolute drift in pixels (um for z) per frame.
x_drift_true = PpFX .* (1 : n_frames);
y_drift_true = PpFY .* (1 : n_frames);
z_drift_true = PpFZ .* (1 : n_frames) * PixelSizeZUnit;

% Compute the RMSE between the pre-drift data and the drift corrected
% post-drift data.
[dist1, rmse1, dist2, rmse2, ~] = ...
   SMA_DriftCorrect.calcDCRMSE(SMD, X_True, Y_True, Z_True, ...
                               x_drift_true, y_drift_true, z_drift_true);
fprintf('average distance between true and DC locations = %f nm\n', dist1);
fprintf('RMSE1            between true and DC locations = %f nm\n', rmse1);
fprintf('average distance between true and DC curves    = %f nm\n', dist2);
fprintf('RMSE2            between true and DC curves    = %f nm\n', rmse2);

% Compare computed vs. true drift.
x_drift = mean(SMD.DriftX(:) ./ (1 : n_frames)');
y_drift = mean(SMD.DriftY(:) ./ (1 : n_frames)');
z_drift = mean(SMD.DriftZ(:) ./ (1 : n_frames)' ./ SMD.PixelSizeZUnit);
%fprintf('average x-drift per frame = %f px (true = %f px)\n', x_drift, PpFX);
%fprintf('average y-drift per frame = %f px (true = %f px)\n', y_drift, PpFY);
%fprintf('average z-drift per frame = %f px (true = %f px)\n', z_drift, PpFZ);
fprintf('average x-drift per frame = %f nm (true = %f nm)\n', ...
        x_drift * P2nm, PpFX * P2nm);
fprintf('average y-drift per frame = %f nm (true = %f nm)\n', ...
        y_drift * P2nm, PpFY * P2nm);
fprintf('average z-drift per frame = %f nm (true = %f nm)\n', ...
        z_drift * P2nm, PpFZ * P2nm);

SMD3 = SMD;
Statistics3.Sim_rho = rho;
Statistics3.N_particles = n_particles;
Statistics3.N_particles_per_pixel   = n_particles / XYSize^2;
Statistics3.N_particles_per_dataset = n_particles / (n_frames / FpD);
Statistics3.N_NaNs = n_nans;
Statistics3.Consistency_un = consistency_un;
Statistics3.Consistency_in = consistency_in;
Statistics2.Dist1 = dist1;
Statistics2.RMSE1 = rmse1;
Statistics2.Dist2 = dist2;
Statistics2.RMSE2 = rmse2;
Statistics3.n_local  = n_local;
Statistics3.n_blinks = n_blinks;
Statistics3.DriftX_mean = x_drift;
Statistics3.DriftY_mean = y_drift;
Statistics3.DriftZ_mean = z_drift;
Statistics3.DriftX_True = PpFX;
Statistics3.DriftY_True = PpFY;
Statistics3.DriftZ_True = PpFZ;

fprintf('Done.\n');

end

% =============================================================================

function [n_emitters, n_blinks, n_local, n_datasets] = ...
   blinks(n_particles, X, Y, Z, F, D)
% Find all the frame number sets (fns) for each emitter (of which there are
% n_emitters).
%
% INPUTS:
%    n_particles   total number of particles (localizations) given
%    X, Y, Z       particle coordinates
%    F             absolute frame numbers
%    D             dataset numbers
%
% OUTPUTS:
%    n_emitters    number of distinct locations, each corresponding to an
%                  emitter
%    n_blinks      number of blinking events
%    n_local       number of entries
%    n_datasets    number of distinct datasets
%
% Data from smlmData with no imposed drift looks like:
%
%     X         Y        F
%     2.9100    1.1548   22.0000
%     2.9100    1.1548   23.0000
%     2.9100    1.1548   24.0000
%     2.9100    1.1548  452.0000
%    17.6154    1.1999  477.0000
%    58.0133    1.5341   40.0000
%    58.0133    1.5341   41.0000
%
% This corresponds to 3 emitters (distinct positions), 4 blinking events (2 for
% the first emitter, 1 each for the other two), and 7 localizations (before
% frame connection).

   fns = {};
   i = 1;
   n_emitters = 0;
   while i <= n_particles
      x = X(i);
      y = Y(i);
      z = Z(i);
      f = F(i);

      i = i + 1;
      while i <= n_particles & X(i) == x & Y(i) == y & Z(i) == z
         f = [f, F(i)];
         i = i + 1;
      end
      n_emitters = n_emitters + 1;
      fns{n_emitters} = f;
   end

   % Count the number of localizations.
   n_local = n_particles;

   % Count the number of blinking events.
   n_blinks = sum(cellfun(@(e) numel(find(diff(e) ~= 1)) + 1, fns));

   % Count the number of datasets.
   n_datasets = numel(unique(D));

end
