# Supplementary material for: Robust, fiducial-free drift correction for super-resolution imaging
Source: Sci Rep. 2021 Dec 8;11:23672. doi: 10.1038/s41598-021-02850-7 (PMC8655078; doi:10.1038/s41598-021-02850-7)
Supplement: Supplementary file 2 — Supplementary Software. [file 41598_2021_2850_MOESM2_ESM.zip › SupplementarySoftware/DNA_PAINT.m]

% Example of post-drift correction applied to 80 nm nanorods with spots 40 nm
% apart produced by DNA-PAINT [see Figure 4(a-c)] (uses DATA/DNA-PAINT.mat)
% DIPimage (http://www.diplib.org) is used to display results.

%clear all
%close all

% Undrift corrected data set.
Original = 'Y:\Weekly Microscope Tests\SR Test Data\18-5-7\Results\DNA-PAINT-2018-5-8-13-17-57_ResultsStruct_FC-noDC-withReject.mat';
DataDir  = 'DATA';
DataFile = 'DNA-PAINT.mat';
PixelSize = 0.107; % um
Init_inter = 2;
SaveDir = 'RESULTS';
if ~isfolder(SaveDir)
   mkdir(SaveDir);
end

load(fullfile(DataDir, DataFile));

% ----------

SMDin = SMR;

SMDin.Ndatasets = max(SMDin.DatasetNum);
SMDin.Nframes   = max(SMDin.FrameNum);
fprintf('Ndatasets = %d, Nframes = %d, Nlocalizations = %d\n', ...
        SMDin.Ndatasets, SMDin.Nframes, numel(SMDin.X));

DriftParams.PixelSizeZUnit = PixelSize;
DriftParams.PDegree      = 1;
DriftParams.TolFun_intra = 1e-2;
DriftParams.TolX_intra   = 1e-4;
DriftParams.TolFun_inter = 1e-2;
DriftParams.TolX_inter   = 1e-4;
if Init_inter > 1
   DriftParams.Init_inter   = SMDin.Nframes;
else
   DriftParams.Init_inter   = Init_inter;
end
if exist('Nframes', 'var')
   DriftParams.Nframes = Nframes;
   fprintf('Nframes = %d\n', Nframes);
end

% Produce super-resolution drifted image.
SRZoom = 10;
driftIm = SMA_DriftCorrect.makeSRIm(SMDin, SMDin.XSize, 1/SRZoom, 0, 0);
% Clean up the image by setting the 1% top intensity pixels to the 99%
% intensity value.
P = prctile(driftIm(driftIm > 0), 99);
driftIm(driftIm > P) = P;
driftIm = 255*driftIm/P;
dipshow(driftIm, 'lin');
colormap(hot);
saveas(gcf, fullfile(SaveDir, 'DNA-PAINT_DriftImage'), 'png');

[SMD, Statistics] = SMA_DriftCorrect.driftCorrectKNN(SMDin, DriftParams);
Statistics

% Produce super-resolution drift corrected image.
correctedIm = SMA_DriftCorrect.makeSRIm(SMD, SMD.XSize, 1/SRZoom, 0, 0);
% Clean up the image by setting the 1% top intensity pixels to the 99%
% intensity value.
P = prctile(correctedIm(correctedIm > 0), 99);
correctedIm(correctedIm > P) = P;
correctedIm = 255*correctedIm/P;
dipshow(correctedIm, 'lin');
colormap(hot);
saveas(gcf, fullfile(SaveDir, 'DNA-PAINT_correctedDriftImage'), 'png');

% Drift correction figure.
DC_fig = SMA_DriftCorrect.plotDriftCorrection(SMD, DriftParams);
figure(DC_fig);
saveas(gcf, fullfile(SaveDir, 'DNA-PAINT_DC'), 'png');

% Remove any NaNs.
nans = find(isnan(SMDin.X) | isnan(SMDin.Y) | isnan(SMD.X) | isnan(SMD.Y));
n_nans = numel(nans);
if n_nans > 0
   fprintf('%d NaNs removed!\n', n_nans);
   SMDin.X(nans) = [];
   SMDin.Y(nans) = [];
   SMD.X(nans) = [];
   SMD.Y(nans) = [];
end

P2nm = DriftParams.PixelSizeZUnit * 1000; % nm per pixel

% Consistency checks.  These should be 0 to a few hundred if all is correct.
%
% SMDin.X/Y, SMD.X/Y are the drifted/drift corrected coordinates, respectively.
% SMD.DriftX/Y are the drift corrections defined such that
%    drifted coordinates - drift correction = drift corrected coordinates
N = numel(SMD.X);
X_inDC = zeros(N, 1, 'single');
Y_inDC = zeros(N, 1, 'single');
X_unDC = zeros(N, 1, 'single');
Y_unDC = zeros(N, 1, 'single');
for k = 1:N
   i = SMD.FrameNum(k);
   j = SMD.DatasetNum(k);
   X_inDC(k) = SMDin.X(k) - SMD.DriftX(i, j);
   Y_inDC(k) = SMDin.Y(k) - SMD.DriftY(i, j);
   X_unDC(k) = SMD.X(k) + SMD.DriftX(i, j);
   Y_unDC(k) = SMD.Y(k) + SMD.DriftY(i, j);
end
% consistency_un =
%    drifted coordinates - (drift corrected coordinates + drift correction)
% consistency_in =
%    drifted corrected coordinates - (drifted coordinates - drift correction)
consistency_un = sum(abs(SMDin.X - X_unDC) + abs(SMDin.Y - Y_unDC));
consistency_in = sum(abs(SMD.X - X_inDC) + abs(SMD.Y - Y_inDC));
fprintf( ...
   'Consistency checks between total input and found coordinates/drifts:\n');
fprintf('   SMDin.X/Y - (SMD.X/Y + SMD.DriftX/Y) = %f nm\n', ...
        consistency_un * P2nm);
fprintf('   SMD.X/Y - (SMDin.X/Y - SMD.DriftX/Y) = %f nm\n', ...
        consistency_in * P2nm);

% Drift corrected coordinates.
X = SMD.X;
Y = SMD.Y;

% Average distance between the original and drift corrected coordinates.
if exist('Ndims', 'var') & Ndims == 3
   dists = sqrt((X_unDC - X).^2 + (Y_unDC - Y).^2 + (Z_unDC - Z).^2);
else
   dists = sqrt((X_unDC - X).^2 + (Y_unDC - Y).^2);
end
dist = sum(dists) / N;
% RMSE between the original and drift corrected coordinates.
rmse = sqrt(sum(dists.^2) / N);
clear dists
fprintf('average distance between original and DC locations = %f nm\n', ...
        dist * P2nm);
fprintf('RMSE             between original and DC locations = %f nm\n', ...
        rmse * P2nm);

fprintf('Done.\n');
