# Supplementary material for: Robust, fiducial-free drift correction for super-resolution imaging
Source: Sci Rep. 2021 Dec 8;11:23672. doi: 10.1038/s41598-021-02850-7 (PMC8655078; doi:10.1038/s41598-021-02850-7)
Supplement: Supplementary file 2 — Supplementary Software. [file 41598_2021_2850_MOESM2_ESM.zip › SupplementarySoftware/README.txt]

Robust, Fiducial Free Drift Correction for Super-resolution Imaging

Michael J. Wester, David J. Schodt, Hanieh Mazloom-Farsibaf, Mohamadreza Fazel,
Sandeep Pallikkuth, and Keith A. Lidke

In this directory are the MATLAB code and some examples of the drift correction
procedures in use.

-----
Code:
-----

@MIC_Reg3DTrans
   directory containing the files needed for estimating the sub-pixel offset
   between two 3D stacks of images taken from the GitHub repository
      https://github.com/LidkeLab/matlab-instrument-control/tree/Add_3D_Stack_Registration
   These files are not currently in the master branch as they are in the
   process of being integrated into various microscope hardware.
@MIC_Reg3DTrans/findStackoffset.m
   estimates the sub-pixel offset between two 3D stacks of images

@SMA_DriftCorrect/SMA_DriftCorrect.m
   class definition file
@SMA_DriftCorrect/driftCorrectKNN.m
   post-processing drift correction procedure operating directly on x,y{,z}
   coordinates of localizations as a function of time (i.e., dataset and frame
   number); KNN refers to the use of the MATLAB function knnsearch (find k
   nearest neighbors)
@SMA_DriftCorrect/calcDCRMSE.m
   calculates the RMSE of 2D simulated data that has been first shifted then
   drift corrected, relative to the known true coordinates
@SMA_DriftCorrect/plotDriftCorrection.m
   plots the computed drift correction color coded as a function of time
@SMA_DriftCorrect/histogramImage.m
   generates a simple 2D histogram image from SR data
@SMA_DriftCorrect/makeSRIm.m
   produces a Gaussian super-resolution image from SR data

---------
Examples:
---------

brightfieldRegistrationExample.m
   demonstrates the usage of MIC_Reg3DTrans.findStackOffset() on a set of
   brightfield images taken at different time intervals during a
   super-resolution experiment (uses DATA/ExampleImageStacks.mat)

Sim2D3D.m
   simple 2D and 3D example of using the post-processing drift correction
   procedure on simulated data, a 2D star-shaped region and a 3D spiral
   staircase-shaped region (uses DATA/Sim2D.mat and DATA/Sim3D.mat)
DNA_PAINT.m
   example of post-processing drift correction applied to 80 nm nanorods with
   spots 40 nm apart produced by DNA-PAINT [see Figure 4(a-c)] (uses
   DATA/DNA-PAINT.mat)  Note that the script uses DIPimage
   (http://www.diplib.org) to display results.

DATA
   directory containing data needed for the examples
RESULTS
   directory created in which the results are placed from the examples
ExpectedRESULTS
   directory containing the expected result files

To run the examples, change to the directory where this README resides and
type the name of the example without the trailing .m to the Command Window.
For example,

   Sim2D3D

All examples run in approximately 15 seconds or less on a 64-bit i7 4 GHz CPU
with 16 GB RAM.
