# Supplementary material for: Robust, fiducial-free drift correction for super-resolution imaging
Source: Sci Rep. 2021 Dec 8;11:23672. doi: 10.1038/s41598-021-02850-7 (PMC8655078; doi:10.1038/s41598-021-02850-7)
Supplement: Supplementary file 2 — Supplementary Software. [file 41598_2021_2850_MOESM2_ESM.zip › SupplementarySoftware/@SMA_DriftCorrect/makeSRIm.m]

function [SRIm]=makeSRIm(SMD,SZ,PixSize,XStart,YStart)
%makeSRIm produces a super-resolution (SR) image.
%
% INPUTS:
%   SMD:     Structure containing SR-localizations in the fields:
%       X:        Vector of X SR-localization positions (nm)(Nx1)
%       Y:        Vector of Y SR-localization positions (nm)(Nx1)
%       X_SE:     Vector of X SR-localization standard error (nm)(Nx1)
%       Y_SE:     Vector of Y SR-localization standard error (nm)(Nx1)
%   SZ:      Size of the processed area (image). (nm)
%   PixSize: Pixel size of the image. (nm)
%   XStart:  Minimum value of X-coordinates. (nm), (Default = 0)
%   YStart:  Minimum value of Y-coordinates. (nm), (Default = 0)
%
% OUTPUTS: 
%   SRIm:    Super-resolution image.
%
% Created by:
%   Mohamadreza Fazel (Lidke Lab, 2019).
%
%% SR-Image

if nargin < 5
    MinX = (SZ - (max(SMD.X)-min(SMD.X)))/2 - min(SMD.X); 
    MinY = (SZ - (max(SMD.Y)-min(SMD.Y)))/2 - min(SMD.Y);
else
    MinX = XStart;
    MinY = YStart;
end

BoxSize = floor(10*median([SMD.X_SE;SMD.Y_SE])/PixSize); %Size of box in pixels
if floor(BoxSize/2)~=BoxSize/2
   BoxSize = BoxSize + 1; 
end
XBox = floor((SMD.X+MinX)/PixSize)-floor(BoxSize/2);
YBox = floor((SMD.Y+MinY)/PixSize)-floor(BoxSize/2);
X = (SMD.X+MinX) - PixSize*floor((SMD.X+MinX)/PixSize) + PixSize*floor(BoxSize/2);
Y = (SMD.Y+MinY) - PixSize*floor((SMD.Y+MinY)/PixSize) + PixSize*floor(BoxSize/2);

[Xg,Yg,~]=meshgrid((PixSize/2:PixSize:BoxSize*PixSize-PixSize/2),...
    (PixSize/2:PixSize:BoxSize*PixSize-PixSize/2),(1:length(SMD.X)));
MuX = ones(size(Xg));
SigX = ones(size(Xg));
MuY = MuX;
SigY = SigX;
for ii = 1:length(SMD.X)
     SigX(:,:,ii) = SMD.X_SE(ii);
     SigY(:,:,ii) = SMD.Y_SE(ii);
     MuX(:,:,ii) = X(ii);
     MuY(:,:,ii) = Y(ii);
end
Im = normpdf(Xg,MuX,SigX).*normpdf(Yg,MuY,SigY);

SRImT = zeros(ceil(SZ/PixSize)+100,'single');
for ii = 1:length(SMD.X) 
    try
        SRImT(YBox(ii)+51:YBox(ii)+BoxSize+50,...
            XBox(ii)+51:XBox(ii)+BoxSize+50) = ...
            SRImT(YBox(ii)+51:YBox(ii)+BoxSize+50,...
            XBox(ii)+51:XBox(ii)+BoxSize+50) + Im(:,:,ii);
    catch
    end
end
SRIm = SRImT(51:end-50,51:end-50);

end
