# Supplementary material for: Robust, fiducial-free drift correction for super-resolution imaging
Source: Sci Rep. 2021 Dec 8;11:23672. doi: 10.1038/s41598-021-02850-7 (PMC8655078; doi:10.1038/s41598-021-02850-7)
Supplement: Supplementary file 2 — Supplementary Software. [file 41598_2021_2850_MOESM2_ESM.zip › SupplementarySoftware/@SMA_DriftCorrect/SMA_DriftCorrect.m]

classdef SMA_DriftCorrect < handle
%SMA_DriftCorrect deals with post-processing drift correction of SR data.

properties
end % properties

methods(Static)
   [dist1, rmse1, dist2, rmse2, nnfig] =      ...
      calcDCRMSE(SMD, X_True, Y_True, Z_True, ...
                 DriftX_True, DriftY_True, DriftZ_True)
   [SMD, Statistics] = driftCorrectKNN(SMD, DriftParams);
   [HistIm] = histogramImage(SMR, SRImageZoom, ColorMap);
   [SRIm] = makeSRIm(SMD, SZ, PixSize, XStart, YStart);
   DC_fig = plotDriftCorrection(SMD, DriftParams, option);
end % methods(Static)

end % classdef SMA_DriftCorrect < handle
