# Supplementary material for: Robust, fiducial-free drift correction for super-resolution imaging
Source: Sci Rep. 2021 Dec 8;11:23672. doi: 10.1038/s41598-021-02850-7 (PMC8655078; doi:10.1038/s41598-021-02850-7)
Supplement: Supplementary file 2 — Supplementary Software. [file 41598_2021_2850_MOESM2_ESM.zip › SupplementarySoftware/@SMA_DriftCorrect/plotDriftCorrection.m]

function DC_fig = plotDriftCorrection(SMD, DriftParams, option)
%plotDriftCorrection plots the computed drift correction stored in SMD
% stucture for 2D or 3D data.  The plot is color coded so as to indicate the
% drift correction as a function of time.
%
% The computed drift for each dataset is plotted with a tapering line segment
% indicating increasing frame number (so increasing time), while all the frames
% in the entire image are color coded from blue to red, again indicating the
% direction of increasing time.
%
% INPUTS:
%    SMD          A structure with fields:
%       X             x-coordinates (Nx1) where N is total number of points
%       Y             y-coordinates (Nx1)
%       Z             z-coordinates (Nx1) [OPTIONAL]
%                  Note: X and Y are typically in pixels, Z in um
%       Nframes       number of frames in each dataset
%       Ndatasets     number of datasets
%       DriftX        found x-drift (Nframes x Ndatasets)
%       DriftY        found y-drift (Nframes x Ndatasets)
%       DriftZ        found z-drift (Nframes x Ndatasets) [OPTIONAL]
%    DriftParams: [OPTIONAL] A structure with fields:
%       PixelSizeZUnit pixel size in um (Default = 0.1)
%       PDegree       degree of the intra-dataset drift rate fitting polynomial
%       Init_inter    inter-dataset initialization with respect to the previous
%                     dataset (see driftCorrectKNN)
%    option       [OPTIONAL] type of drift correction plot to make:
%                     'A' - absolute drift predicted per dataset/frame number
%                     'R' - relative (with respect to the previous) drift
%                           predicted per dataset/frame number
%                     '1' - initial values only of the absolute drift predicted
%                           per dataset
%                     (Default = 'A')
%
% OUTPUT:
%    DC_fig       figure handle to the drift correction plot

% Created by
%    Michael J. Wester (Lidke Lab 2020)

   if ~isfield(SMD, 'DriftX') | isempty(SMD.DriftX)
      error('SMD.DriftX either missing or empty, so DriftCorrection plot unavailable!');
   end

   if ~exist('option', 'var')
      option = 'A';
   end

   if exist('DriftParams', 'var') & isfield('DriftParams', 'PixelSizeZUnit')
      PixelSizeZUnit = DriftParams.PixelSizeZUnit;
   else
      PixelSizeZUnit = 0.1;
   end
   P2nm = PixelSizeZUnit * 1000;

   SMZ.DriftX = SMD.DriftX * P2nm;
   SMZ.DriftY = SMD.DriftY * P2nm;
   if isfield(SMD, 'Z') && numel(SMD.Z) == numel(SMD.X)
      Ndims = 3;
      SMZ.DriftZ = SMD.DriftZ * 1000;
   else
      Ndims = 2;
   end

   N = SMD.Ndatasets * SMD.Nframes;

   % Drift correction plot.
   DC_fig = figure('Visible', 'off');
   hold on
   % Color code the plot from blue to red to indicate the passage of time.
   cm = colormap(jet);
   n_cm = size(cm, 1);

   % Within each dataset, taper the segment width from large to small to
   % indicate the direction of time.
   M = 500;
   sz = arrayfun(@(i) max(1, round(M * i / SMD.Nframes)), ...
                 SMD.Nframes : -1 : 1);
   for i = 1 : SMD.Ndatasets
      k = (i - 1)*SMD.Nframes;
      indx = max(1, ceil(n_cm * (k + [1 : SMD.Nframes]) / N));
      if Ndims == 2
         if option == 'R' & i > 1
            SMZ.DriftX(:, i) = SMZ.DriftX(:, i) - ...
               (SMZ.DriftX(1, i) - SMZ.DriftX(SMD.Nframes, i - 1));
            SMZ.DriftY(:, i) = SMZ.DriftY(:, i) - ...
               (SMZ.DriftY(1, i) - SMZ.DriftY(SMD.Nframes, i - 1));
         end
         if option == '1'
            scatter(SMZ.DriftX(1, i), SMZ.DriftY(1, i), sz(1), ...
                    cm(indx(1), :), '.');
         else
            scatter(SMZ.DriftX(:, i), SMZ.DriftY(:, i), sz, cm(indx, :), '.');
         end
      else
         if option == 'R' & i > 1
            SMZ.DriftX(:, i) = SMZ.DriftX(:, i) - ...
               (SMZ.DriftX(1, i) - SMZ.DriftX(SMD.Nframes, i - 1));
            SMZ.DriftY(:, i) = SMZ.DriftY(:, i) - ...
               (SMZ.DriftY(1, i) - SMZ.DriftY(SMD.Nframes, i - 1));
            SMZ.DriftZ(:, i) = SMZ.DriftZ(:, i) - ...
               (SMZ.DriftZ(1, i) - SMZ.DriftZ(SMD.Nframes, i - 1));
         end
         if option == '1'
            scatter3(SMZ.DriftX(1, i), SMZ.DriftY(1, i), SMZ.DriftZ(1, i), ...
                     sz(1), cm(indx(1), :), '.');
         else
            scatter3(SMZ.DriftX(:, i), SMZ.DriftY(:, i), SMZ.DriftZ(:, i), ...
                     sz, cm(indx, :), '.');
         end
      end
   end
   cb = colorbar;
   cb.Label.String = sprintf('fraction of total frames (= %d x %d)', ...
                             SMD.Ndatasets, SMD.Nframes);

   % Root mean square error computed from the drift in the first frame of each
   % dataset which should be zero (in theory) for registered data.
   RMSE = sum(SMZ.DriftX(1, :).^2)/SMD.Ndatasets + ...
          sum(SMZ.DriftY(1, :).^2)/SMD.Ndatasets;
   if Ndims == 3
      RMSE = RMSE + sum(SMZ.DriftZ(1, :).^2)/SMD.Ndatasets;
   end
   RMSE = sqrt(RMSE);

   if option == 'R'
      prefix = 'relative ';
   else
      prefix = '';
   end
   if exist('DriftParams', 'var') && DriftParams.Init_inter == 0
      title(sprintf([prefix, 'drift correction: RMSE_{reg} = %f nm\n', ...
                     '(PDegree = %d, Init\\_inter = %d)'],          ...
                    RMSE, DriftParams.PDegree, DriftParams.Init_inter));
   else
      title(sprintf([prefix, 'drift correction']));
   end
   xlabel('x (nm)');
   ylabel('y (nm)');
   if Ndims == 3
      zlabel('z (nm)');
   end
   
   hold off

end
