# Supplementary material for: Robust, fiducial-free drift correction for super-resolution imaging
Source: Sci Rep. 2021 Dec 8;11:23672. doi: 10.1038/s41598-021-02850-7 (PMC8655078; doi:10.1038/s41598-021-02850-7)
Supplement: Supplementary file 2 — Supplementary Software. [file 41598_2021_2850_MOESM2_ESM.zip › SupplementarySoftware/@SMA_DriftCorrect/histogramImage.m]

function [HistIm] = histogramImage(SMR, SRImageZoom, ColorMap)
%histogramImage generates a 2D histogram image from SR data.
%
%   INPUT:
%      SMR - structure containing at least fields 'X' and 'Y' having the x
%            and y coordinates of localizations to be plotted
%      SRImageZoom - zoom factor for histogram image (default = 10)
%      ColorMap (optional) - colormap for RBGimage 
%
%   OUTPUT:
%      If no output args are given histogram image will be displayed with
%           hot colormap
%      HistIm - gray value histogram image
%
%   REQUIRES
%      Matlab 2014b or higher
%      Dipimage toolbox (http://www.diplib.org/)

% Created by
%    Marjolein Meddens, Lidke Lab 2017

% check input
if nargin <1
    error('histogramImage:notEnoughInputArgs','Need input of atleast SMR');
end

if nargin<2
    disp('No input for SRImageZoom, default value of 10 assigned');
    SRImageZoom=10;
end

if ~isfield(SMR,'X') || ~isfield(SMR,'Y')
    error('histogramImage:noXYfields','First input should be structure with fields X and Y');
end
if nargin < 3
    ColorMap = 'hot';
end
% calculate size of histogram image
Xsize=(SMR.XSize*SRImageZoom);
Ysize=(SMR.YSize*SRImageZoom);
% transfer coordinates to match histogram image size
X=single(SMR.X*SRImageZoom);
Y=single(SMR.Y*SRImageZoom);
% generate histogram image (using c-function)
%HistIm = c_HistRecon(Ysize,Xsize,Y,X,0);
HistIm = zeros(Xsize, Ysize);
for i = 1 : numel(X)
   X_i = min(1, round(X(i)));
   Y_i = min(1, round(Y(i)));
   HistIm(X_i, Y_i) = HistIm(X_i, Y_i) + 1;
end
% display image if no output args are given
[~,b]=hist(single(HistIm(HistIm>0)));
imagemax=b(1);
if nargout==0
    h = dipshow(HistIm);
    colormap(ColorMap);
    dipmapping(h,[0 imagemax]);
end

end
