# Supplementary material for: Robust, fiducial-free drift correction for super-resolution imaging
Source: Sci Rep. 2021 Dec 8;11:23672. doi: 10.1038/s41598-021-02850-7 (PMC8655078; doi:10.1038/s41598-021-02850-7)
Supplement: Supplementary file 2 — Supplementary Software. [file 41598_2021_2850_MOESM2_ESM.zip › SupplementarySoftware/brightfieldRegistrationExample.m]

% This script demonstrates the usage of MIC_Reg3DTrans.findStackOffset()
% on a set of brightfield images taken at different time intervals during a
% super-resolution experiment.

DataDir = 'DATA';
SaveDir = 'RESULTS';
if ~isfolder(SaveDir)
    mkdir(SaveDir);
end

% Load example z-stacks of images into the workspace.
load(fullfile(DataDir, 'ExampleImageStacks.mat'), ...
     'ReferenceStack', 'NewStack');

% Perform a full scale histogram stretch on the images intensity values (to
% improve the display appearance).
ReferenceStackFSHS = (ReferenceStack - min(ReferenceStack(:))) ...
    ./ (max(ReferenceStack(:) - min(ReferenceStack(:))));
NewStackFSHS = (NewStack - min(NewStack(:))) ...
    ./ (max(NewStack(:) - min(NewStack(:))));

% Visualize the image stacks in 3D.
figure();
colormap('gray') % set colormap for display of the raw images
ZSpacing = 10; % distance between z-images in the plot
XRange = [1, size(ReferenceStack, 1)]; % range of pixel coordinates
YRange = [1, size(ReferenceStack, 2)];
ZRange = [1, size(ReferenceStack, 3) * ZSpacing];
subplot(1, 2, 1)
title('Reference Stack')
view(-45, 10) % force 'corner on' view
axis([XRange, YRange, ZRange]) % fix axes
axis('off'); % make the axes invisible
axis('equal'); % ensure aspect ratio is equal for all axes
for ii = 1:size(ReferenceStack, 3)
    % Plot images from the reference image stack.
    ZSurfVal = repmat(ii * ZSpacing, [2, 2]);
    surface(XRange, YRange, ZSurfVal, ReferenceStackFSHS(:, :, ii), ...
        'facecolor', 'texturemap');
end
subplot(1, 2, 2)
title('New Stack')
view(-45, 10) % force 'corner on' view
axis([XRange, YRange, ZRange]) % fix axes
axis('off'); % make the axes invisible
axis('equal'); % ensure aspect ratio is equal for all axes
for ii = 1:size(NewStack, 3)
    % Plot images from the new image stack.
    ZSurfVal = repmat(ii * ZSpacing, [2, 2]);
    surface(XRange, YRange, ZSurfVal, NewStack(:, :, ii), ...
        'facecolor', 'texturemap');
end
saveas(gcf, fullfile(SaveDir, 'Reg3DTrans_Stacks'), 'png');

% Find the offset between the two stacks of images.
[PixelOffset, SubPixelOffset, ~, ~, ] = ...
    MIC_Reg3DTrans.findStackOffset(ReferenceStack, NewStack);
saveas(gcf, fullfile(SaveDir, 'Reg3DTrans_Corr'), 'png');
PixelOffset
SubPixelOffset
